# Supplementary material for: Habitual Mask Wearing as Part of COVID-19 Control in Japan: An Assessment Using the Self-Report Habit Index
Source: Behav Sci (Basel). 2023 Nov 19;13(11):951. doi: 10.3390/bs13110951 (PMC10669277; doi:10.3390/bs13110951)
Supplement: Supplementary file 1 [file behavsci-13-00951-s001.zip]

Archive with 2 entries (2 files):
- MaskSurvey_Questionnaire_Li_17Nov2023.pdf
- MaskSurvey_SupplementaryMaterial_Li_06Oct2023.pdf
